# Supplementary material for: Identification and characterization of stromal-like cells with CD207+/low CD1a+/low phenotype derived from histiocytic lesions – a perspective in vitro model for drug testing
Source: BMC Cancer. 2024 Feb 12;24:105. doi: 10.1186/s12885-023-11807-0 (PMC10860276; doi:10.1186/s12885-023-11807-0)
Supplement: Supplementary file 1 — Additional file 1: Table S1. The list of used primers with the sequences and their characteristics. Table S2. The lists antibodies used for the immunodetection. [file 12885_2023_11807_MOESM1_ESM.zip]

Archive with 2 entries (2 files):
- Table 1S Primer list_ESM.xlsx
- Table 2S Antibody list_ESM.xlsx
