# Supplementary material for: Identification and characterization of stromal-like cells with CD207+/low CD1a+/low phenotype derived from histiocytic lesions – a perspective in vitro model for drug testing
Source: BMC Cancer. 2024 Feb 12;24:105. doi: 10.1186/s12885-023-11807-0 (PMC10860276; doi:10.1186/s12885-023-11807-0)
Supplement: Supplementary file 1 — Additional file 1: Table S1. The list of used primers with the sequences and their characteristics. Table S2. The lists antibodies used for the immunodetection. [file 12885_2023_11807_MOESM1_ESM.zip › Table 1S Primer list_ESM.xlsx]

## Sheet: Sheet1
Transcript full name	Gene abbreviation	Sequence 5’-3’	Locus	Product length	Ann. Temp.	Ref. number
Glyceraldehyde 3-phosphate dehydrogenase	GAPDH	F: GTCAGTGGTGGACCTGACCT	796-815	256	56-60 °C	NM_002046.7
		R: CACCACCCTGTTGCTGTAGC	1051-1032
Baculoviral IAP repeat containing 5	BIRC5	F: ACCGCATCTCTACATTCAAG	114-133	113	62 °C	NM_001168.3
		R: CAAGTCTGGCTCGTTCTC	226-209
MYC proto-oncogene, bHLH transcription factor	MYC	F: CTTCTCTCCGTCCTCGGATTCT	1053-1074	204	58,2 °C	NM_002467.6
		R: GAAGGTGATCCAGACTCTGACCTT	1256-1233
Cyclin D1	CCND1	F: GATGCCAACCTCCTCAACGA	213-232	211	58,2 °C	NM_053056.3
		R: GGAAGCGGTCCAGGTAGTTC	423-404
Matrix metallopeptidase 14	MMP-14	F: TCGGCCCAAAGCAGCAGCTTC	312-332	180	58,2 °C	NM_004995.4
		R: CTTCATGGTGTCTGCATCAGC	491-471
Cyclin dependent kinase inhibitor 1A	CDKN1A/P21	F: AGAAGAGGCTGGTGGCTATTT	18-38	169	58,2 °C	NM_001220777.2
		R: CCCGCCATTAGCGCATCAC	186-168
Tumor protein p53	TP53/P53	F: AGTCACAGCACATGACGGAGG	636-656	287	58,2 °C	NM_000546.6
		R: GGAGTCTTCCAGTGTGATGATGG	922-900
Secreted phosphoprotein 1	OPN	F: CTCAGGCCAGTTGCAGCC	47-64	81	60,9 °C	NM_001040058.2
		R: CAAAAGCAAATCACTGCAATTCTC	127-104
CD207 molecule	CD207	F: GACCTGGTATAGTGCCGAGC	682-701	136	55 °C	NM_015717.5
		R: CCCTGCTTTAGTCAGGCCAA	817-798
Endogenous retrovirus group MER34 member 1	DANCR	F: GCCACTATGTAGCGGGTTTC	96-115	130	62 °C	NM_024534.6
		R: ACCTGCGCTAAGAACTGAGG	225-206
Oxidized low density lipoprotein receptor 1	SOX2OT	F: AGACTGTGAAGGACCAGCCT	81-100	113	56 °C	NM_002543.4
		R: GCAAAGGACCCCTAGAGTCG	193-174
Taurine up-regulated 1	TUG	F: CCCGAAAGAGCTTGTCACGA	2308-2327	122	62 °C	NM_001398476.1
		R: GGTGGTAGTGCTTGCTCAGT	2429-2410
LOXL1 antisense RNA 1	LOXL1	F: GGGGGTCCCAGAAGTTTGAA	227-246	122	56 °C	NR_040066.1
		R: GCAATTTCTGCCCTTCGGTT	329-348
Maternally expressed 3	MEG3	F: GAGTGTTTCCCTCCCCAAGG	474-493	203	56 °C	NR_046465.2
		R: GCGTGCCTTTGGTGATTCAG	676-657
miR-21-5p	miR-21-5p	TAGCTTATCAGACTGATGTTGA	chr17: 59841266-59841337 [+]	not applicable	58,8 °C	MI0000077
miR-124-1-3p	miR-124-1-3p	TAAGGCACGCGGTGAATGCCAA	chr8: 9903388-9903472 [-]		58,8 °C	MI0000443
miR-145-5p	miR-145-5p	GTCCAGTTTTCCCAGGAATCCCT	chr5: 149430646-149430733 [+]		58,8 °C	MI0000461
miR-17-5p	miR-17-5p	CAAAGTGCTTACAGTGCAGGTAG	chr13: 91350605-91350688 [+]		58,8 °C	MI0000071
miR-146a-5p	miR-146a-5p	TGAGAACTGAATTCCATGGGTT	chr5: 160485352-160485450 [+]		58,8 °C	MI0000477
miR-33a-5p	miR-33a-5p	GTGCATTGTAGTTGCATTGCA	chr22: 41900944-41901012 [+]		58,8 °C	MI0000091
miR-34a-5p	miR-34a-5p	TGGCAGTGTCTTAGCTGGTTGT	chr1: 9151668-9151777 [-]		58,8 °C	MI0000268
miR-34c-5p	miR-34c-5p	AGGCAGTGTAGTTAGCTGATTGC	chr11: 111513439-111513515 [+]		58,8 °C	MI0000743
miR-320a-3p	miR-320a-3p	AAAAGCTGGGTTGAGAGGGCGA	chr8: 22244966-22245037 [-]		58,8 °C	MI0000542
