# Supplementary material for: Identification and characterization of stromal-like cells with CD207+/low CD1a+/low phenotype derived from histiocytic lesions – a perspective in vitro model for drug testing
Source: BMC Cancer. 2024 Feb 12;24:105. doi: 10.1186/s12885-023-11807-0 (PMC10860276; doi:10.1186/s12885-023-11807-0)
Supplement: Supplementary file 1 — Additional file 1: Table S1. The list of used primers with the sequences and their characteristics. Table S2. The lists antibodies used for the immunodetection. [file 12885_2023_11807_MOESM1_ESM.zip › Table 2S Antibody list_ESM.xlsx]

## Sheet: Arkusz1
Protein name	Abbreviation	Dilution	Product number
Beta Actin	ACTB	1/5000	ab8227
C type lectin domain family 4 member K	CD 207	1/1000	ab244322
CD 1a	CD 1a	1/1000	ab269357
Antigen-presenting glycoprotein CD1d	CD 1D	1/1000	ab256344
Vimentin	VIM	1/1000	ab8069
Matrix metalloproteinase-9	MMP9	1/1000	ab283575
Osteopontin	OPN	1/1000	ab8448
Cytotoxic T cell antigen 4	CTLA4	1/1000	ab237712
Carcinoembryonic antigen related cell adhesion molecule 7	CEACAM6	1/1000	ab275022
Antigen identified by monoclonal antibody BB2	ICAM	1/1000	ab282575
HLA DR + DP + DQ	HLA	1/500	ab7856
A1 domain	CD 1B	1/1000	ab173576
